# Supplementary material for: Estimating Physical Activity Energy Expenditure with the Kinect Sensor in an Exergaming Environment
Source: PLoS One. 2015 May 22;10(5):e0127113. doi: 10.1371/journal.pone.0127113 (PMC4441447; doi:10.1371/journal.pone.0127113)
Supplement: S1 Data — (XLSX) [file pone.0127113.s001.xlsx]

## Sheet: data
Subject-Activity	upperLimb+ (kJ)	upperLimb- (kJ)	lowerLimb+ (kJ)	lowerLimb- (kJ)	COM+ (kJ)	COM- (kJ)	postureCost (kJ)	metabolicEnergy (kJ)
P3SJ	0.33821	0.33597	0.35889	0.36011	7.7979	7.7912	0	44.905
P3AR	0.6699	0.66684	0.081523	0.081361	2.0824	2.1115	0	8.5427
P3SQ	0.013309	0.013556	0.010827	0.012118	0.054744	0.088553	3.4357	13.688
P3JJ	1.4229	1.4308	1.4404	1.4276	10.981	11.034	0	50.45
P4SJ	0.94764	0.9052	0.61101	0.61116	11.759	11.756	0	43.581
P4AR	2.1402	2.1247	0.18667	0.18657	3.7483	3.7886	0	9.3591
P4SQ	0.32469	0.31493	0.45537	0.44914	1.7861	1.7772	2.9012	8.4675
P4JJ	1.6691	1.5569	1.3566	1.3682	10.72	10.799	0	47.301
P5SJ	0.28477	0.28479	0.55039	0.5504	8.9594	8.9532	0.4461	58.387
P5AR	1.4889	1.4822	0.09453	0.094482	3.0925	3.1464	0	14.096
P5SQ	0.067408	0.069505	0.088152	0.08519	0.29216	1.299	2.4464	24.162
P5JJ	1.646	1.7206	1.0852	1.0861	14.955	15.035	0	57.292
P6SJ	1.5255	1.5318	0.47886	0.47881	11.96	11.974	0.32522	41.209
P6AR	1.2072	1.2036	0.046519	0.046486	1.6262	1.6509	0	7.0189
P6SQ	0.029925	0.029861	0.0094549	0.0096344	0.060536	0.08813	3.629	14.309
P6JJ	1.6299	1.6725	2.0228	2.0204	12.876	12.857	0	49.047
P2SJ	0.10199	0.10201	0.26997	0.26843	4.9701	4.964	0	25.849
P2AR	1.2844	1.2671	0.099034	0.099004	2.6947	2.7392	0	4.9106
P2SQ	0.11541	0.11724	0.9827	1.0106	2.2222	1.2536	1.9106	12.126
P2JJ	1.4615	1.4297	0.47213	0.47256	7.7457	7.7728	0	34.768
P7SJ	0.088543	0.089323	0.39811	0.39894	7.4471	7.3954	0.30653	43.282
P7AR	0.66582	0.66301	0.080379	0.080336	1.3866	1.3887	0	10.797
P7SQ	0.046223	0.043942	0.020031	0.020651	0.044102	0.12267	3.4162	15.085
P7JJ	1.2903	1.2512	0.69796	0.69149	8.0166	8.0536	0	36.886
P8SJ	0.25428	0.25369	0.44384	0.48043	5.2202	5.1743	0.14203	41.495
P8AR	1.6704	1.6865	0.45408	0.45255	2.8533	2.9061	0	14.581
P8SQ	0.021298	0.021339	0.065595	0.06482	0.073816	0.077868	3.4899	19.221
P8JJ	0.83526	0.8186	0.67097	0.65933	5.8117	5.8536	0	42.365
P9SJ	1.7757	1.4183	0.88233	0.88647	9.7069	9.7311	0	52.527
P9AR	1.1029	1.0944	0.14917	0.14922	3.6988	3.7999	0	9.3374
P9SQ	0.096333	0.095204	0.043034	0.042626	0.56616	0.45519	2.027	14.732
P9JJ	0.64313	0.655	0.65486	0.65276	8.6678	8.6608	0	44.866
P10SJ	0.30857	0.30715	0.40349	0.40482	6.563	6.5864	0	36.057
P10AR	1.1577	1.1706	0.62408	0.62416	3.7439	3.7713	0	9.8765
P10SQ	0.0097271	0.010169	0.025015	0.025229	0.056498	0.0776	3.5609	9.3772
P10JJ	1.2423	1.3224	1.0288	1.0369	7.5563	7.6437	0	36.182
P11SJ	0.056413	0.056701	0.32501	0.32669	4.5304	4.5255	0.50366	40.601
P11AR	1.6349	1.6525	0.10093	0.10114	2.2311	2.2722	0	7.8865
P11SQ	0.033015	0.031723	0.14738	0.15083	1.2861	0.55194	3.5613	13.623
P11JJ	1.0002	1.04	1.2367	1.2357	8.566	8.6133	0	54.469
P12SJ	0.12663	0.12553	0.31764	0.31297	5.5465	5.5425	0.4563	23.813
P12AR	1.3394	1.4044	0.17684	0.17678	2.9576	2.9588	0	9.4714
P12SQ	0.032942	0.03171	0.044871	0.044107	0.11426	0.29423	4.3008	16.867
P12JJ	1.3834	1.4891	1.2107	1.207	13.905	14.093	0	52.994
P13SJ	0.086886	0.086776	0.25632	0.25661	6.1091	6.2146	0.49007	48.968
P13AR	1.648	1.6459	0.12012	0.12014	3.421	3.4778	0	17.255
P13SQ	0.053115	0.052817	0.27685	0.27322	0.38535	1.8204	1.7536	21.584
P13JJ	2.0488	2.0849	2.8381	2.8358	22.698	22.742	0	79.485
P14SJ	0.064352	0.065212	0.25816	0.25817	4.6658	4.6608	0.20612	36.122
P14AR	2.3595	2.3563	1.0161	1.0344	9.2316	9.2605	0	26.262
P14SQ	0.15075	0.15124	0.83513	0.83481	2.8788	1.0587	2.3834	22.411
P14JJ	1.0758	1.0636	0.44702	0.44618	7.9026	7.9613	0	60.19
P15SJ	0.04164	0.041634	0.079394	0.079445	1.8157	1.8158	0.49329	10.257
P15AR	1.1791	1.1767	0.074081	0.074158	1.3534	1.3556	0.17238	4.4125
P15SQ	0.041269	0.040903	0.01551	0.015265	0.66293	0.71911	3.1707	8.7647
P15JJ	1.016	1.0323	0.42212	0.44424	5.0014	5.0913	0	36.262
P16SJ	1.455	1.4559	0.31959	0.31953	6.9172	6.9148	0	44.271
P16AR	1.7556	1.7525	0.096583	0.096783	2.5335	2.5707	0	13.623
P16SQ	0.16309	0.16622	0.070215	0.067952	1.4964	1.3339	3.8361	21.126
P16JJ	1.6641	1.6912	1.0592	1.0621	11.539	11.707	0	50.585
P17SJ	0.056637	0.056761	0.1632	0.16351	2.3136	2.4023	0.69449	32.494
P17AR	1.1993	1.1867	0.15551	0.15522	3.7263	3.7817	0	16.867
P17SQ	0.33802	0.33735	1.6046	1.6149	4.9132	3.3535	1.6298	14.767
P17JJ	1.3733	1.3512	0.77438	0.77572	6.9787	7.0603	0	64.098
P18SJ	0.24073	0.24086	0.25656	0.25685	4.8289	4.825	0	29.84
P18AR	0.60354	0.60033	0.21999	0.21969	1.7984	1.8089	0	4.1419
P18SQ	0.024022	0.029256	0.039116	0.041847	0.46759	0.54282	2.1269	10.674
P18JJ	0.8036	0.8141	0.51999	0.52106	5.9034	5.8201	0	37.867
P19SJ	0.41684	0.39534	0.33641	0.33567	5.9772	6.1417	0.54109	38.609
P19AR	1.2901	1.2717	0.18156	0.18011	2.4767	2.4859	0	12.956
P19SQ	0.08444	0.085568	0.18727	0.19058	0.70045	1.4207	2.4084	12.287
P19JJ	1.3082	1.2615	1.0854	1.0785	10.297	10.353	0	45.549
P20SJ	0.14481	0.14457	0.38708	0.38746	6.6445	6.8312	0.29501	44.461
P20AR	1.3927	1.3861	0.10282	0.10264	3.1076	3.1429	0	11.056
P20SQ	0.011973	0.011918	0.002501	0.0025348	0.077397	0.072815	3.9415	15.184
P20JJ	1.9729	1.8858	2.0994	2.0972	11.395	11.416	0	45.429
